# Supplementary material for: Glutamine Modulates Expression and Function of Glucose 6-Phosphate Dehydrogenase via NRF2 in Colon Cancer Cells
Source: Antioxidants (Basel). 2021 Aug 25;10(9):1349. doi: 10.3390/antiox10091349 (PMC8472416; doi:10.3390/antiox10091349)
Supplement: Supplementary file 1 [file antioxidants-10-01349-s001.zip]

Archive with 1 entries (1 files):
- antioxidants-1351655-supplementary.pdf
